# Supplementary material for: Modulating Thermal Conductivity and Flame Retardancy of Polyolefin Composites via Distributed Structures of Magnesium Hydroxide and Hexagonal Boron Nitride
Source: Polymers (Basel). 2024 Feb 28;16(5):646. doi: 10.3390/polym16050646 (PMC10934014; doi:10.3390/polym16050646)
Supplement: Supplementary file 1 [file polymers-16-00646-s001.zip]

Archive with 1 entries (1 files):
- polymers-2876208-supplementary.pdf
